# Supplementary material for: Screening ionic liquids for developing advanced immobilization technology for CO2 separation
Source: Front Chem. 2022 Jul 12;10:941352. doi: 10.3389/fchem.2022.941352 (PMC9321636; doi:10.3389/fchem.2022.941352)
Supplement: Supplementary file 2 [file DataSheet1.xlsx]

## Sheet: Table S1
Table S1 isothermal compression coefficient of ionic liquids
	Ionic Liqiuds	[C2mpyr][eFAP]	[C2mpy]Br	[C2mpy][eFAP]	[C2mpyr][Tf2N]	[C2mpyr]Br	[C2mpy][Tf2N]	[THTDP][eFAP]	[C3mpyr][eFAP]	[C12mim][eFAP]	[C10mim][eFAP]	[C3mpy][eFAP]	[THTDP][Tf2N]	[C8mim][eFAP]	[THTDP]Br	[C6mim][eFAP]	[C12mim][Tf2N]	[C10mim][Tf2N]	[C3mpyr][Tf2N]	[C4mim][eFAP]	[C8mim][Tf2N]	[C3mim][eFAP]	[C3mpy][Tf2N]	[C6mim][Tf2N]	[C2mim][eFAP]	[C4mpy][eFAP]	[THTDP][tfo]	[C4mpyr][eFAP]	[THTDP][C1SO4]	[THTDP][BF4]	[C4mim][Tf2N]	[THTDP]Cl	[THTDP][PF6]	[C12mim]Br	[C2mpyr][tfo]	[C3mim][Tf2N]	[THTDP][Ac]	[C10mim]Br	[C2mpy][tfo]	[THTDP][DCA]	[C4py][eFAP]	[C3py][eFAP]	[C4mpy][Tf2N]	[C2py][eFAP]	[C12mim][tfo]	[C6py][eFAP]	[C3mpyr]Br	[C2mim][Tf2N]	[C4mpyr][Tf2N]
T(K)	P(bar)	κT(Gpa-1)	κT(Gpa-1)	κT(Gpa-1)	κT(Gpa-1)	κT(Gpa-1)	κT(Gpa-1)	κT(Gpa-1)	κT(Gpa-1)	κT(Gpa-1)	κT(Gpa-1)	κT(Gpa-1)	κT(Gpa-1)	κT(Gpa-1)	κT(Gpa-1)	κT(Gpa-1)	κT(Gpa-1)	κT(Gpa-1)	κT(Gpa-1)	κT(Gpa-1)	κT(Gpa-1)	κT(Gpa-1)	κT(Gpa-1)	κT(Gpa-1)	κT(Gpa-1)	κT(Gpa-1)	κT(Gpa-1)	κT(Gpa-1)	κT(Gpa-1)	κT(Gpa-1)	κT(Gpa-1)	κT(Gpa-1)	κT(Gpa-1)	κT(Gpa-1)	κT(Gpa-1)	κT(Gpa-1)	κT(Gpa-1)	κT(Gpa-1)	κT(Gpa-1)	κT(Gpa-1)	κT(Gpa-1)	κT(Gpa-1)	κT(Gpa-1)	κT(Gpa-1)	κT(Gpa-1)	κT(Gpa-1)	κT(Gpa-1)	κT(Gpa-1)	κT(Gpa-1)
298.15	1	0.682315	0.66504	0.677631	0.655773	0.637891	0.649208	0.638543	0.632853	0.636464	0.633388	0.621714	0.620355	0.626221	0.605057	0.61742	0.618511	0.612675	0.602292	0.602974	0.602128	0.59291	0.589131	0.589768	0.58122	0.585041	0.577836	0.579842	0.56821	0.564078	0.570816	0.560307	0.556212	0.555708	0.551673	0.557966	0.55101	0.545705	0.545251	0.547292	0.549105	0.548204	0.554445	0.545781	0.562327	0.547077	0.523357	0.543164	0.54832
298.15	1000	0.459524	0.443944	0.456823	0.447721	0.430716	0.444287	0.440422	0.439054	0.446583	0.443645	0.433464	0.432541	0.438997	0.42084	0.433831	0.439929	0.435402	0.425105	0.426128	0.428809	0.420935	0.418432	0.421572	0.414952	0.419387	0.412566	0.416612	0.406944	0.40391	0.411173	0.401245	0.40082	0.40126	0.39723	0.404262	0.397915	0.394166	0.393968	0.396936	0.399482	0.398795	0.405226	0.397356	0.414159	0.398983	0.376492	0.396304	0.401891
298.15	2000	0.353535	0.337742	0.351272	0.346814	0.329771	0.344161	0.342822	0.34302	0.351888	0.349	0.339337	0.338552	0.34526	0.328163	0.341415	0.349458	0.345396	0.335183	0.33618	0.340266	0.332793	0.330813	0.334953	0.32895	0.333641	0.326816	0.331765	0.32271	0.320102	0.327821	0.317861	0.318825	0.319589	0.315977	0.32322	0.316812	0.31366	0.31362	0.316892	0.31976	0.31917	0.326006	0.318133	0.335479	0.319845	0.297971	0.317967	0.323743
298.15	3000	0.29043	0.27444	0.288284	0.286206	0.269144	0.283794	0.283656	0.284706	0.29423	0.291353	0.281919	0.281134	0.288058	0.271424	0.284865	0.294024	0.290159	0.279971	0.280858	0.285746	0.278375	0.276695	0.281396	0.275608	0.280461	0.27347	0.279025	0.270126	0.267736	0.275924	0.265711	0.267367	0.268339	0.265168	0.272507	0.265808	0.263018	0.2631	0.266427	0.269539	0.269007	0.276311	0.268188	0.286245	0.269911	0.24845	0.268654	0.27458
298.15	4000	0.248128	0.232077	0.246002	0.245384	0.22837	0.243032	0.243531	0.245157	0.255076	0.252193	0.242869	0.242016	0.249151	0.232735	0.24634	0.256297	0.252515	0.242306	0.243055	0.248507	0.241106	0.239633	0.244721	0.238978	0.243959	0.236725	0.242773	0.233829	0.231569	0.240237	0.229674	0.23173	0.232882	0.230126	0.237532	0.230441	0.227926	0.228117	0.231379	0.234716	0.234226	0.242029	0.233545	0.252441	0.235249	0.214101	0.234524	0.240599
298.15	5000	0.217587	0.201588	0.215447	0.215831	0.198919	0.213469	0.214318	0.216383	0.226563	0.223666	0.214402	0.213448	0.220789	0.20448	0.218228	0.228828	0.225073	0.214818	0.215419	0.221319	0.213821	0.212511	0.217899	0.212116	0.217209	0.209695	0.216178	0.207089	0.204917	0.21407	0.203109	0.20542	0.20674	0.204375	0.21184	0.204307	0.202028	0.202323	0.205453	0.209007	0.20855	0.216878	0.207968	0.227803	0.209639	0.188748	0.209399	0.215632
298.15	6000	0.194377	0.178516	0.192213	0.193338	0.176571	0.190935	0.191969	0.194394	0.204741	0.201833	0.192616	0.191543	0.199075	0.182834	0.196695	0.207838	0.204085	0.193783	0.194228	0.200506	0.192883	0.191711	0.197347	0.191479	0.19667	0.188863	0.195744	0.186464	0.184356	0.193991	0.182615	0.185093	0.186577	0.184587	0.192104	0.184106	0.182042	0.182442	0.185397	0.189159	0.188732	0.197599	0.188226	0.209072	0.189854	0.169194	0.190075	0.196472
298.15	ΔκT（1 bar-6000 bar）	0.487938	0.486524	0.485418	0.462435	0.46132	0.458274	0.446575	0.438459	0.431723	0.431554	0.429098	0.428812	0.427146	0.422223	0.420724	0.410673	0.40859	0.408509	0.408746	0.401621	0.400027	0.39742	0.392421	0.389741	0.388372	0.388973	0.384099	0.381746	0.379722	0.376825	0.377692	0.371119	0.369131	0.367086	0.365862	0.366904	0.363663	0.362809	0.361894	0.359945	0.359472	0.356846	0.357555	0.353255	0.357224	0.354163	0.353089	0.351847
	Ionic Liqiuds	[C2mpyr][eFAP]	[C2mpy]Br	[C2mpy][eFAP]	[C2mpyr][Tf2N]	[C2mpyr]Br	[C2mpy][Tf2N]	[THTDP][eFAP]	[C3mpyr][eFAP]	[C12mim][eFAP]	[C10mim][eFAP]	[C3mpy][eFAP]	[THTDP][Tf2N]	[C8mim][eFAP]	[THTDP]Br	[C6mim][eFAP]	[C12mim][Tf2N]	[C10mim][Tf2N]	[C3mpyr][Tf2N]	[C4mim][eFAP]	[C8mim][Tf2N]	[C3mim][eFAP]	[C3mpy][Tf2N]	[C6mim][Tf2N]	[C2mim][eFAP]	[C4mpy][eFAP]	[THTDP][tfo]	[C4mpyr][eFAP]	[THTDP][C1SO4]	[THTDP][BF4]	[C4mim][Tf2N]	[THTDP]Cl	[THTDP][PF6]	[C12mim]Br	[C2mpyr][tfo]	[C3mim][Tf2N]	[THTDP][Ac]	[C10mim]Br	[C2mpy][tfo]	[THTDP][DCA]	[C4py][eFAP]	[C3py][eFAP]	[C4mpy][Tf2N]	[C2py][eFAP]	[C12mim][tfo]	[C6py][eFAP]	[C3mpyr]Br	[C2mim][Tf2N]	[C4mpyr][Tf2N]
T(K)	P(bar)	κT(Gpa-1)	κT(Gpa-1)	κT(Gpa-1)	κT(Gpa-1)	κT(Gpa-1)	κT(Gpa-1)	κT(Gpa-1)	κT(Gpa-1)	κT(Gpa-1)	κT(Gpa-1)	κT(Gpa-1)	κT(Gpa-1)	κT(Gpa-1)	κT(Gpa-1)	κT(Gpa-1)	κT(Gpa-1)	κT(Gpa-1)	κT(Gpa-1)	κT(Gpa-1)	κT(Gpa-1)	κT(Gpa-1)	κT(Gpa-1)	κT(Gpa-1)	κT(Gpa-1)	κT(Gpa-1)	κT(Gpa-1)	κT(Gpa-1)	κT(Gpa-1)	κT(Gpa-1)	κT(Gpa-1)	κT(Gpa-1)	κT(Gpa-1)	κT(Gpa-1)	κT(Gpa-1)	κT(Gpa-1)	κT(Gpa-1)	κT(Gpa-1)	κT(Gpa-1)	κT(Gpa-1)	κT(Gpa-1)	κT(Gpa-1)	κT(Gpa-1)	κT(Gpa-1)	κT(Gpa-1)	κT(Gpa-1)	κT(Gpa-1)	κT(Gpa-1)	κT(Gpa-1)
303.15	1	0.692172	0.67939	0.687799	0.664638	0.65069	0.658413	0.647926	0.640979	0.643613	0.640751	0.62972	0.629119	0.633675	0.614748	0.624873	0.624773	0.619107	0.609322	0.610264	0.608595	0.600041	0.596025	0.596178	0.588146	0.591598	0.585449	0.586344	0.575843	0.571888	0.576997	0.568223	0.563624	0.562299	0.557992	0.563951	0.558356	0.55258	0.551968	0.554292	0.555368	0.554451	0.559918	0.551971	0.566958	0.553269	0.531699	0.548906	0.55373
303.15	1000	0.463204	0.450322	0.460738	0.45107	0.436413	0.447896	0.444018	0.442075	0.448892	0.44613	0.436503	0.43592	0.441608	0.42492	0.436521	0.441817	0.43747	0.427717	0.428834	0.431	0.423621	0.421056	0.423835	0.417599	0.421729	0.41558	0.418959	0.410045	0.407156	0.41344	0.404594	0.403873	0.403916	0.39982	0.4065	0.400971	0.397082	0.39684	0.399801	0.401921	0.401239	0.407105	0.39979	0.41538	0.40137	0.380478	0.398494	0.403772
303.15	2000	0.355213	0.341411	0.353144	0.348315	0.333021	0.345875	0.344457	0.344276	0.352482	0.349766	0.340636	0.340059	0.34616	0.330273	0.34241	0.349733	0.345861	0.336198	0.33723	0.340879	0.333853	0.33187	0.335671	0.330008	0.334404	0.328136	0.332547	0.324128	0.321649	0.3286	0.319505	0.320232	0.320738	0.317145	0.324011	0.318239	0.315053	0.31501	0.318173	0.320712	0.320135	0.32646	0.319102	0.335299	0.320745	0.300254	0.318758	0.324216
303.15	3000	0.291182	0.276829	0.28921	0.286835	0.27123	0.284613	0.284365	0.285113	0.293972	0.291272	0.282378	0.281745	0.288117	0.272592	0.285028	0.293461	0.289804	0.280195	0.281089	0.285555	0.278627	0.276971	0.281326	0.275872	0.280421	0.273955	0.279008	0.27071	0.268443	0.275938	0.266513	0.267953	0.268726	0.265616	0.272549	0.26642	0.263642	0.263739	0.266909	0.269728	0.269213	0.276004	0.268403	0.285269	0.270044	0.249874	0.268715	0.274298
303.15	4000	0.248366	0.233746	0.246404	0.24552	0.229802	0.243348	0.243722	0.245077	0.254306	0.25161	0.242845	0.242119	0.248717	0.233373	0.246015	0.255206	0.251652	0.242062	0.242806	0.247824	0.240881	0.239448	0.244171	0.23877	0.243431	0.236725	0.242272	0.23393	0.23179	0.239784	0.22999	0.231839	0.232816	0.230145	0.237114	0.230578	0.228098	0.228313	0.231392	0.234443	0.233973	0.241234	0.233305	0.250909	0.234918	0.215022	0.234133	0.239833
303.15	5000	0.217506	0.202808	0.215527	0.215656	0.199942	0.21347	0.214186	0.215992	0.225447	0.222749	0.21407	0.213232	0.220028	0.204789	0.217582	0.227357	0.223852	0.214264	0.214853	0.220294	0.213283	0.21202	0.217018	0.211595	0.216347	0.209384	0.215347	0.206881	0.204829	0.213294	0.203117	0.205221	0.206378	0.204109	0.211103	0.204139	0.201907	0.202229	0.205164	0.208425	0.207989	0.215725	0.207422	0.225822	0.208994	0.189347	0.208693	0.214514
303.15	6000	0.194083	0.179436	0.19208	0.19295	0.177319	0.190724	0.191623	0.193788	0.203373	0.200678	0.192073	0.191114	0.198084	0.182923	0.195823	0.20607	0.202592	0.193007	0.193439	0.199224	0.192121	0.191003	0.196219	0.190735	0.195562	0.188339	0.194669	0.186045	0.184059	0.192973	0.182413	0.184684	0.186006	0.184116	0.191128	0.183729	0.181717	0.182143	0.184897	0.188354	0.187949	0.196161	0.187458	0.206695	0.188982	0.169573	0.189131	0.195073
303.15	ΔκT（1 bar-6000 bar）	0.498088	0.499955	0.495719	0.471688	0.473371	0.467689	0.456303	0.447191	0.44024	0.440074	0.437647	0.438005	0.435591	0.431824	0.429049	0.418703	0.416516	0.416316	0.416825	0.409371	0.40792	0.405022	0.39996	0.39741	0.396036	0.39711	0.391676	0.389798	0.38783	0.384024	0.38581	0.37894	0.376293	0.373876	0.372823	0.374627	0.370863	0.369825	0.369394	0.367015	0.366502	0.363758	0.364513	0.360264	0.364287	0.362126	0.359775	0.358657
	Ionic Liqiuds	[C2mpyr][eFAP]	[C2mpy]Br	[C2mpy][eFAP]	[C2mpyr][Tf2N]	[C2mpyr]Br	[C2mpy][Tf2N]	[THTDP][eFAP]	[C3mpyr][eFAP]	[C12mim][eFAP]	[C10mim][eFAP]	[C3mpy][eFAP]	[THTDP][Tf2N]	[C8mim][eFAP]	[THTDP]Br	[C6mim][eFAP]	[C12mim][Tf2N]	[C10mim][Tf2N]	[C3mpyr][Tf2N]	[C4mim][eFAP]	[C8mim][Tf2N]	[C3mim][eFAP]	[C3mpy][Tf2N]	[C6mim][Tf2N]	[C2mim][eFAP]	[C4mpy][eFAP]	[THTDP][tfo]	[C4mpyr][eFAP]	[THTDP][C1SO4]	[THTDP][BF4]	[C4mim][Tf2N]	[THTDP]Cl	[THTDP][PF6]	[C12mim]Br	[C2mpyr][tfo]	[C3mim][Tf2N]	[THTDP][Ac]	[C10mim]Br	[C2mpy][tfo]	[THTDP][DCA]	[C4py][eFAP]	[C3py][eFAP]	[C4mpy][Tf2N]	[C2py][eFAP]	[C12mim][tfo]	[C6py][eFAP]	[C3mpyr]Br	[C2mim][Tf2N]	[C4mpyr][Tf2N]
T(K)	P(bar)	κT(Gpa-1)	κT(Gpa-1)	κT(Gpa-1)	κT(Gpa-1)	κT(Gpa-1)	κT(Gpa-1)	κT(Gpa-1)	κT(Gpa-1)	κT(Gpa-1)	κT(Gpa-1)	κT(Gpa-1)	κT(Gpa-1)	κT(Gpa-1)	κT(Gpa-1)	κT(Gpa-1)	κT(Gpa-1)	κT(Gpa-1)	κT(Gpa-1)	κT(Gpa-1)	κT(Gpa-1)	κT(Gpa-1)	κT(Gpa-1)	κT(Gpa-1)	κT(Gpa-1)	κT(Gpa-1)	κT(Gpa-1)	κT(Gpa-1)	κT(Gpa-1)	κT(Gpa-1)	κT(Gpa-1)	κT(Gpa-1)	κT(Gpa-1)	κT(Gpa-1)	κT(Gpa-1)	κT(Gpa-1)	κT(Gpa-1)	κT(Gpa-1)	κT(Gpa-1)	κT(Gpa-1)	κT(Gpa-1)	κT(Gpa-1)	κT(Gpa-1)	κT(Gpa-1)	κT(Gpa-1)	κT(Gpa-1)	κT(Gpa-1)	κT(Gpa-1)	κT(Gpa-1)
308.15	1	0.702306	0.694114	0.698244	0.673764	0.663835	0.66788	0.657584	0.649344	0.651008	0.648357	0.637959	0.638148	0.641366	0.6247	0.632558	0.631274	0.625772	0.616572	0.617778	0.615287	0.607391	0.603133	0.602806	0.595285	0.598375	0.593305	0.593064	0.583715	0.579936	0.583384	0.576375	0.571269	0.569083	0.564524	0.570136	0.565932	0.559645	0.558904	0.561519	0.561833	0.560896	0.565596	0.558356	0.571809	0.559665	0.540253	0.55484	0.559342
308.15	1000	0.466992	0.456805	0.464755	0.454529	0.442214	0.45161	0.447728	0.445207	0.451341	0.448748	0.439651	0.439415	0.444344	0.429097	0.43933	0.443857	0.439678	0.430441	0.431655	0.433322	0.426421	0.423791	0.426221	0.420357	0.424197	0.418712	0.421431	0.41326	0.410511	0.415824	0.408049	0.407039	0.406674	0.402517	0.408853	0.404138	0.400093	0.399818	0.402781	0.404474	0.403796	0.409113	0.402335	0.416762	0.403875	0.384546	0.400795	0.40578
308.15	2000	0.356971	0.345132	0.355089	0.349898	0.336325	0.347665	0.346178	0.345622	0.353208	0.350651	0.342023	0.341657	0.347171	0.332449	0.343509	0.350153	0.346458	0.337308	0.338378	0.341612	0.335011	0.33302	0.336499	0.331162	0.335282	0.329553	0.333441	0.325635	0.32328	0.329483	0.321229	0.32173	0.321973	0.318394	0.324903	0.319753	0.316521	0.316478	0.319547	0.321764	0.321198	0.327037	0.320167	0.335283	0.321749	0.302589	0.319648	0.324809
308.15	3000	0.292007	0.27925	0.290202	0.28754	0.273354	0.285501	0.285155	0.285609	0.293853	0.291316	0.282923	0.282443	0.28829	0.273818	0.285295	0.293058	0.28959	0.280513	0.28142	0.28549	0.278976	0.277338	0.281372	0.27623	0.280499	0.274531	0.279108	0.27138	0.269228	0.276059	0.267388	0.268625	0.269197	0.266139	0.272695	0.267115	0.264337	0.264449	0.267482	0.270016	0.269516	0.275827	0.268715	0.28448	0.270283	0.251338	0.268876	0.274144
308.15	4000	0.248675	0.235441	0.24687	0.245731	0.231263	0.243731	0.243994	0.245089	0.253688	0.251161	0.242909	0.24231	0.248403	0.234066	0.2458	0.254293	0.250944	0.241917	0.24266	0.247278	0.240758	0.239357	0.243745	0.238661	0.24303	0.236818	0.241896	0.234117	0.23209	0.239445	0.230377	0.232033	0.232838	0.230239	0.236806	0.230798	0.228342	0.228577	0.231497	0.234276	0.233823	0.240583	0.233166	0.249594	0.234698	0.215979	0.233849	0.239209
308.15	5000	0.217498	0.20405	0.21567	0.215558	0.20099	0.213538	0.214137	0.215696	0.224496	0.221978	0.21383	0.213106	0.219398	0.205151	0.217055	0.226086	0.222804	0.213815	0.214398	0.21942	0.212852	0.21163	0.216273	0.21118	0.215624	0.209169	0.214651	0.206761	0.204821	0.212643	0.203196	0.20511	0.206108	0.20392	0.210487	0.204056	0.20186	0.202204	0.204968	0.207956	0.207539	0.214735	0.206983	0.224097	0.20847	0.189981	0.208104	0.213555
308.15	6000	0.193865	0.180375	0.192011	0.192643	0.178092	0.190583	0.191362	0.193283	0.202185	0.199679	0.191625	0.190778	0.197232	0.183066	0.195078	0.204527	0.20129	0.192342	0.192768	0.198108	0.191475	0.190401	0.19524	0.190105	0.194606	0.187916	0.193742	0.185717	0.183843	0.192092	0.182285	0.184366	0.185532	0.183725	0.190283	0.183439	0.181469	0.181916	0.184496	0.18767	0.187284	0.194906	0.186806	0.204619	0.18824	0.169986	0.188314	0.193853
308.15	ΔκT（1 bar-6000 bar）	0.508441	0.513739	0.506233	0.481122	0.485743	0.477297	0.466221	0.456061	0.448823	0.448679	0.446334	0.44737	0.444135	0.441634	0.43748	0.426746	0.424482	0.42423	0.42501	0.417179	0.415916	0.412732	0.407566	0.405179	0.40377	0.405389	0.399322	0.397998	0.396093	0.391292	0.394091	0.386903	0.383551	0.380799	0.379853	0.382492	0.378176	0.376988	0.377024	0.374163	0.373612	0.370691	0.37155	0.36719	0.371425	0.370267	0.366526	0.365489
	Ionic Liqiuds	[C2mpyr][eFAP]	[C2mpy]Br	[C2mpy][eFAP]	[C2mpyr][Tf2N]	[C2mpyr]Br	[C2mpy][Tf2N]	[THTDP][eFAP]	[C3mpyr][eFAP]	[C12mim][eFAP]	[C10mim][eFAP]	[C3mpy][eFAP]	[THTDP][Tf2N]	[C8mim][eFAP]	[THTDP]Br	[C6mim][eFAP]	[C12mim][Tf2N]	[C10mim][Tf2N]	[C3mpyr][Tf2N]	[C4mim][eFAP]	[C8mim][Tf2N]	[C3mim][eFAP]	[C3mpy][Tf2N]	[C6mim][Tf2N]	[C2mim][eFAP]	[C4mpy][eFAP]	[THTDP][tfo]	[C4mpyr][eFAP]	[THTDP][C1SO4]	[THTDP][BF4]	[C4mim][Tf2N]	[THTDP]Cl	[THTDP][PF6]	[C12mim]Br	[C2mpyr][tfo]	[C3mim][Tf2N]	[THTDP][Ac]	[C10mim]Br	[C2mpy][tfo]	[THTDP][DCA]	[C4py][eFAP]	[C3py][eFAP]	[C4mpy][Tf2N]	[C2py][eFAP]	[C12mim][tfo]	[C6py][eFAP]	[C3mpyr]Br	[C2mim][Tf2N]	[C4mpyr][Tf2N]
T(K)	P(bar)	κT(Gpa-1)	κT(Gpa-1)	κT(Gpa-1)	κT(Gpa-1)	κT(Gpa-1)	κT(Gpa-1)	κT(Gpa-1)	κT(Gpa-1)	κT(Gpa-1)	κT(Gpa-1)	κT(Gpa-1)	κT(Gpa-1)	κT(Gpa-1)	κT(Gpa-1)	κT(Gpa-1)	κT(Gpa-1)	κT(Gpa-1)	κT(Gpa-1)	κT(Gpa-1)	κT(Gpa-1)	κT(Gpa-1)	κT(Gpa-1)	κT(Gpa-1)	κT(Gpa-1)	κT(Gpa-1)	κT(Gpa-1)	κT(Gpa-1)	κT(Gpa-1)	κT(Gpa-1)	κT(Gpa-1)	κT(Gpa-1)	κT(Gpa-1)	κT(Gpa-1)	κT(Gpa-1)	κT(Gpa-1)	κT(Gpa-1)	κT(Gpa-1)	κT(Gpa-1)	κT(Gpa-1)	κT(Gpa-1)	κT(Gpa-1)	κT(Gpa-1)	κT(Gpa-1)	κT(Gpa-1)	κT(Gpa-1)	κT(Gpa-1)	κT(Gpa-1)	κT(Gpa-1)
313.15	1	0.712718	0.709215	0.708966	0.683152	0.67733	0.677609	0.667517	0.657946	0.658646	0.656203	0.64643	0.64744	0.649292	0.634916	0.640474	0.638008	0.632663	0.62404	0.625514	0.6222	0.614958	0.610453	0.609647	0.602634	0.605369	0.601403	0.599998	0.591826	0.588221	0.589974	0.584763	0.579145	0.576059	0.571269	0.576516	0.573737	0.5669	0.566058	0.568973	0.568495	0.567536	0.571473	0.564933	0.576871	0.566261	0.54902	0.560962	0.565151
313.15	1000	0.470882	0.46339	0.468871	0.458091	0.448117	0.455425	0.451546	0.448445	0.453922	0.451489	0.442902	0.443021	0.447198	0.433369	0.442252	0.446035	0.442016	0.433272	0.434586	0.435766	0.429327	0.42663	0.428724	0.423221	0.426782	0.421957	0.424019	0.416585	0.413972	0.418319	0.411606	0.410313	0.409531	0.405316	0.411313	0.407412	0.403193	0.402898	0.405872	0.407134	0.406458	0.411243	0.404983	0.418292	0.40649	0.388696	0.403201	0.407909
313.15	2000	0.358803	0.348901	0.357103	0.351557	0.33968	0.349527	0.347981	0.347053	0.354054	0.351647	0.343492	0.34334	0.348283	0.334688	0.344703	0.350707	0.347175	0.338505	0.339618	0.342455	0.336257	0.334254	0.33743	0.332404	0.336263	0.331058	0.334438	0.327228	0.32499	0.330461	0.323028	0.323311	0.323289	0.319721	0.325888	0.32135	0.318059	0.318021	0.321009	0.322907	0.32235	0.327725	0.32132	0.335418	0.32285	0.304974	0.320629	0.325512
313.15	3000	0.292899	0.281703	0.291254	0.288314	0.275512	0.286451	0.286021	0.286185	0.293859	0.291471	0.283545	0.283219	0.288565	0.275097	0.285658	0.292797	0.289502	0.280917	0.28184	0.285539	0.279413	0.277788	0.281522	0.276674	0.280683	0.275192	0.279313	0.272128	0.270085	0.276277	0.26833	0.269375	0.269746	0.266733	0.272934	0.267886	0.265098	0.265225	0.268137	0.270396	0.269909	0.275768	0.269114	0.283856	0.270618	0.252841	0.269128	0.274106
313.15	4000	0.249051	0.237159	0.247394	0.246012	0.232751	0.244175	0.24434	0.245183	0.253203	0.250831	0.243053	0.242579	0.248197	0.234808	0.245685	0.253538	0.250373	0.241861	0.242608	0.246854	0.240726	0.239351	0.243431	0.238642	0.242743	0.236996	0.241632	0.234382	0.23246	0.239208	0.23083	0.232304	0.23294	0.230402	0.236598	0.231093	0.228652	0.228905	0.231685	0.234204	0.233766	0.24006	0.233118	0.248469	0.23458	0.216971	0.233661	0.238712
313.15	5000	0.217557	0.205312	0.215871	0.215529	0.202063	0.213668	0.214164	0.215487	0.223691	0.221334	0.213671	0.213061	0.218882	0.205561	0.216633	0.224991	0.221907	0.21346	0.214042	0.21868	0.212518	0.211329	0.215649	0.210861	0.215024	0.209041	0.214076	0.206721	0.204884	0.212103	0.203341	0.205079	0.205921	0.203801	0.209978	0.20405	0.20188	0.202243	0.204857	0.207588	0.207187	0.213887	0.206642	0.222593	0.208053	0.190646	0.207619	0.212736
313.15	6000	0.193715	0.181332	0.192	0.192407	0.178886	0.190503	0.191179	0.192867	0.201155	0.198817	0.191263	0.190524	0.196502	0.183258	0.194445	0.20318	0.200155	0.191777	0.192202	0.197138	0.190931	0.189895	0.194392	0.189576	0.193782	0.187582	0.192945	0.185471	0.1837	0.191332	0.182223	0.18413	0.185146	0.183408	0.189555	0.183229	0.181291	0.181755	0.184181	0.187093	0.186724	0.193811	0.186258	0.2028	0.187612	0.17043	0.187611	0.19279
313.15	ΔκT（1 bar-6000 bar）	0.519003	0.527883	0.516966	0.490745	0.498444	0.487106	0.476338	0.465079	0.45749	0.457385	0.455167	0.456917	0.45279	0.451658	0.446028	0.434828	0.432508	0.432262	0.433312	0.425061	0.424027	0.420558	0.415255	0.413058	0.411586	0.413821	0.407052	0.406355	0.404521	0.398642	0.40254	0.395016	0.390913	0.38786	0.386962	0.390508	0.385609	0.384303	0.384792	0.381402	0.380812	0.377662	0.378675	0.374071	0.378649	0.37859	0.373352	0.372361
	Ionic Liqiuds	[C2mpyr][eFAP]	[C2mpy]Br	[C2mpy][eFAP]	[C2mpyr][Tf2N]	[C2mpyr]Br	[C2mpy][Tf2N]	[THTDP][eFAP]	[C3mpyr][eFAP]	[C12mim][eFAP]	[C10mim][eFAP]	[C3mpy][eFAP]	[THTDP][Tf2N]	[C8mim][eFAP]	[THTDP]Br	[C6mim][eFAP]	[C12mim][Tf2N]	[C10mim][Tf2N]	[C3mpyr][Tf2N]	[C4mim][eFAP]	[C8mim][Tf2N]	[C3mim][eFAP]	[C3mpy][Tf2N]	[C6mim][Tf2N]	[C2mim][eFAP]	[C4mpy][eFAP]	[THTDP][tfo]	[C4mpyr][eFAP]	[THTDP][C1SO4]	[THTDP][BF4]	[C4mim][Tf2N]	[THTDP]Cl	[THTDP][PF6]	[C12mim]Br	[C2mpyr][tfo]	[C3mim][Tf2N]	[THTDP][Ac]	[C10mim]Br	[C2mpy][tfo]	[THTDP][DCA]	[C4py][eFAP]	[C3py][eFAP]	[C4mpy][Tf2N]	[C2py][eFAP]	[C12mim][tfo]	[C6py][eFAP]	[C3mpyr]Br	[C2mim][Tf2N]	[C4mpyr][Tf2N]
T(K)	P(bar)	κT(Gpa-1)	κT(Gpa-1)	κT(Gpa-1)	κT(Gpa-1)	κT(Gpa-1)	κT(Gpa-1)	κT(Gpa-1)	κT(Gpa-1)	κT(Gpa-1)	κT(Gpa-1)	κT(Gpa-1)	κT(Gpa-1)	κT(Gpa-1)	κT(Gpa-1)	κT(Gpa-1)	κT(Gpa-1)	κT(Gpa-1)	κT(Gpa-1)	κT(Gpa-1)	κT(Gpa-1)	κT(Gpa-1)	κT(Gpa-1)	κT(Gpa-1)	κT(Gpa-1)	κT(Gpa-1)	κT(Gpa-1)	κT(Gpa-1)	κT(Gpa-1)	κT(Gpa-1)	κT(Gpa-1)	κT(Gpa-1)	κT(Gpa-1)	κT(Gpa-1)	κT(Gpa-1)	κT(Gpa-1)	κT(Gpa-1)	κT(Gpa-1)	κT(Gpa-1)	κT(Gpa-1)	κT(Gpa-1)	κT(Gpa-1)	κT(Gpa-1)	κT(Gpa-1)	κT(Gpa-1)	κT(Gpa-1)	κT(Gpa-1)	κT(Gpa-1)	κT(Gpa-1)
318.15	1	0.723409	0.724698	0.719967	0.692802	0.69118	0.687601	0.677726	0.666784	0.66652	0.664283	0.655131	0.656997	0.65745	0.645397	0.648616	0.644969	0.639777	0.631723	0.633469	0.629329	0.622738	0.617984	0.616697	0.610191	0.612574	0.609741	0.607141	0.600173	0.596742	0.596764	0.593386	0.587253	0.583224	0.578226	0.58309	0.58177	0.574342	0.57343	0.576651	0.575351	0.574369	0.577545	0.571698	0.58214	0.573054	0.558004	0.56727	0.571151
318.15	1000	0.474872	0.470077	0.473083	0.461754	0.454121	0.459338	0.455469	0.451783	0.456626	0.454347	0.446252	0.446733	0.450163	0.437731	0.445281	0.448344	0.444476	0.436204	0.437619	0.438325	0.432335	0.429569	0.431336	0.426185	0.429479	0.42531	0.426717	0.420014	0.417533	0.420918	0.415261	0.41369	0.41248	0.408213	0.413875	0.410789	0.40638	0.406076	0.409069	0.409895	0.409219	0.413485	0.407729	0.419961	0.40921	0.392926	0.405706	0.41015
318.15	2000	0.360704	0.352717	0.35918	0.353288	0.343086	0.351455	0.349859	0.348562	0.355009	0.352743	0.345037	0.345101	0.349488	0.336985	0.345985	0.351381	0.348002	0.339784	0.340942	0.343399	0.337586	0.335568	0.338455	0.333727	0.337341	0.332645	0.33553	0.328898	0.326774	0.331529	0.324897	0.32497	0.32468	0.321121	0.326959	0.323024	0.319663	0.319634	0.322553	0.324135	0.323586	0.328516	0.322555	0.335687	0.324038	0.307407	0.321693	0.326316
318.15	3000	0.293853	0.284185	0.292362	0.289152	0.277703	0.28746	0.286955	0.286836	0.293977	0.291728	0.284238	0.284068	0.288934	0.276424	0.286107	0.292664	0.289528	0.281399	0.282342	0.285691	0.27993	0.278314	0.281766	0.277198	0.280964	0.275929	0.279613	0.272948	0.271009	0.276583	0.269333	0.270196	0.270367	0.267391	0.273259	0.268727	0.26592	0.266062	0.268867	0.270859	0.270383	0.275815	0.269593	0.283381	0.27104	0.25438	0.269464	0.274173
318.15	4000	0.249488	0.2389	0.247972	0.246355	0.234266	0.244675	0.244753	0.245352	0.252839	0.250608	0.243268	0.24292	0.248087	0.235597	0.245659	0.252922	0.249925	0.241885	0.24264	0.24654	0.240777	0.239424	0.243217	0.238704	0.242557	0.23725	0.241467	0.234718	0.232895	0.239065	0.231343	0.232646	0.233115	0.230628	0.236479	0.231458	0.229021	0.229292	0.231947	0.234218	0.233793	0.239653	0.233153	0.247513	0.234551	0.217994	0.233561	0.238328
318.15	5000	0.217677	0.206593	0.216126	0.215565	0.203157	0.213854	0.214258	0.215354	0.223016	0.220805	0.213587	0.213088	0.218469	0.206017	0.216306	0.22405	0.221145	0.21319	0.213775	0.218058	0.212271	0.21111	0.215133	0.210626	0.214534	0.208991	0.213609	0.206753	0.205013	0.211663	0.203546	0.205118	0.20581	0.203748	0.209565	0.204113	0.201961	0.202341	0.204822	0.20731	0.206924	0.213167	0.206388	0.221282	0.207731	0.191341	0.207227	0.212041
318.15	6000	0.193627	0.182306	0.192043	0.192238	0.1797	0.19048	0.191064	0.192533	0.200264	0.198077	0.190978	0.190344	0.195882	0.183493	0.193912	0.202003	0.199167	0.191303	0.19173	0.196298	0.190479	0.189474	0.193661	0.189137	0.193077	0.187328	0.192264	0.185299	0.183623	0.190679	0.182221	0.183966	0.184838	0.183159	0.188931	0.183089	0.181175	0.181653	0.183945	0.186612	0.186258	0.192856	0.185801	0.201203	0.187086	0.170903	0.187008	0.191864
318.15	ΔκT（1 bar-6000 bar）	0.529781	0.542393	0.527924	0.500564	0.511479	0.497121	0.486662	0.474251	0.466256	0.466205	0.464153	0.466654	0.461568	0.461904	0.454704	0.442966	0.440611	0.44042	0.44174	0.433031	0.43226	0.42851	0.423036	0.421054	0.419498	0.422413	0.414877	0.414875	0.41312	0.406084	0.411164	0.403287	0.398386	0.395067	0.39416	0.398681	0.393166	0.391776	0.392705	0.388739	0.38811	0.384689	0.385897	0.380937	0.385968	0.387101	0.380262	0.379288
	Ionic Liqiuds	[C2mpyr][eFAP]	[C2mpy]Br	[C2mpy][eFAP]	[C2mpyr][Tf2N]	[C2mpyr]Br	[C2mpy][Tf2N]	[THTDP][eFAP]	[C3mpyr][eFAP]	[C12mim][eFAP]	[C10mim][eFAP]	[C3mpy][eFAP]	[THTDP][Tf2N]	[C8mim][eFAP]	[THTDP]Br	[C6mim][eFAP]	[C12mim][Tf2N]	[C10mim][Tf2N]	[C3mpyr][Tf2N]	[C4mim][eFAP]	[C8mim][Tf2N]	[C3mim][eFAP]	[C3mpy][Tf2N]	[C6mim][Tf2N]	[C2mim][eFAP]	[C4mpy][eFAP]	[THTDP][tfo]	[C4mpyr][eFAP]	[THTDP][C1SO4]	[THTDP][BF4]	[C4mim][Tf2N]	[THTDP]Cl	[THTDP][PF6]	[C12mim]Br	[C2mpyr][tfo]	[C3mim][Tf2N]	[THTDP][Ac]	[C10mim]Br	[C2mpy][tfo]	[THTDP][DCA]	[C4py][eFAP]	[C3py][eFAP]	[C4mpy][Tf2N]	[C2py][eFAP]	[C12mim][tfo]	[C6py][eFAP]	[C3mpyr]Br	[C2mim][Tf2N]	[C4mpyr][Tf2N]
T(K)	P(bar)	κT(Gpa-1)	κT(Gpa-1)	κT(Gpa-1)	κT(Gpa-1)	κT(Gpa-1)	κT(Gpa-1)	κT(Gpa-1)	κT(Gpa-1)	κT(Gpa-1)	κT(Gpa-1)	κT(Gpa-1)	κT(Gpa-1)	κT(Gpa-1)	κT(Gpa-1)	κT(Gpa-1)	κT(Gpa-1)	κT(Gpa-1)	κT(Gpa-1)	κT(Gpa-1)	κT(Gpa-1)	κT(Gpa-1)	κT(Gpa-1)	κT(Gpa-1)	κT(Gpa-1)	κT(Gpa-1)	κT(Gpa-1)	κT(Gpa-1)	κT(Gpa-1)	κT(Gpa-1)	κT(Gpa-1)	κT(Gpa-1)	κT(Gpa-1)	κT(Gpa-1)	κT(Gpa-1)	κT(Gpa-1)	κT(Gpa-1)	κT(Gpa-1)	κT(Gpa-1)	κT(Gpa-1)	κT(Gpa-1)	κT(Gpa-1)	κT(Gpa-1)	κT(Gpa-1)	κT(Gpa-1)	κT(Gpa-1)	κT(Gpa-1)	κT(Gpa-1)	κT(Gpa-1)
323.15	1	0.734378	0.740568	0.731248	0.702713	0.70539	0.697857	0.688212	0.675858	0.674629	0.672596	0.664062	0.666819	0.665837	0.656147	0.656983	0.652153	0.647111	0.639621	0.641642	0.636671	0.630732	0.625724	0.623954	0.617954	0.61999	0.61832	0.614492	0.608758	0.605502	0.603751	0.602246	0.595591	0.590577	0.585395	0.589855	0.590032	0.581971	0.581019	0.584553	0.582399	0.581391	0.583808	0.578651	0.587608	0.58004	0.567206	0.573762	0.577341
323.15	1000	0.478956	0.476864	0.477386	0.465513	0.460225	0.463344	0.45949	0.455217	0.459446	0.457314	0.449695	0.450546	0.453232	0.442182	0.448411	0.450775	0.447051	0.439232	0.440751	0.440992	0.43544	0.432603	0.434052	0.429243	0.43228	0.428765	0.429518	0.423543	0.421192	0.423616	0.41901	0.417167	0.415517	0.411206	0.416534	0.414263	0.409649	0.40935	0.412366	0.412751	0.412074	0.415835	0.410568	0.421758	0.412028	0.397235	0.408305	0.412497
323.15	2000	0.36267	0.356579	0.361319	0.355086	0.34654	0.353446	0.351806	0.350143	0.356065	0.353931	0.346652	0.346935	0.35078	0.339337	0.347349	0.352166	0.34893	0.341139	0.342344	0.344436	0.338992	0.336957	0.339568	0.335126	0.338506	0.33431	0.336709	0.330642	0.328627	0.332678	0.326831	0.326701	0.326139	0.32259	0.328111	0.32477	0.321328	0.321314	0.324172	0.325441	0.324899	0.329401	0.323866	0.336081	0.325308	0.309886	0.322836	0.327214
323.15	3000	0.294865	0.286696	0.293521	0.290051	0.279926	0.288524	0.287952	0.287555	0.294196	0.292077	0.284998	0.284984	0.289386	0.277797	0.286636	0.292647	0.289657	0.281954	0.28292	0.285937	0.280521	0.27891	0.282097	0.277794	0.281333	0.276736	0.279999	0.273834	0.271994	0.276971	0.270395	0.271082	0.271053	0.268111	0.273662	0.269633	0.266797	0.266957	0.269667	0.271397	0.270931	0.275959	0.270145	0.28304	0.271542	0.255955	0.269876	0.274335
323.15	4000	0.249979	0.240661	0.248599	0.246756	0.235805	0.245227	0.245228	0.24559	0.252582	0.250482	0.243549	0.243327	0.248066	0.236427	0.245715	0.252432	0.249588	0.241982	0.24275	0.246326	0.240904	0.239567	0.243094	0.23884	0.242464	0.237573	0.241394	0.235118	0.233389	0.239007	0.23191	0.233052	0.233356	0.230914	0.236443	0.231885	0.229445	0.229734	0.232278	0.23431	0.233897	0.239349	0.233263	0.246706	0.234605	0.219048	0.23354	0.238046
323.15	5000	0.217852	0.207891	0.216429	0.215659	0.204273	0.21409	0.214414	0.215293	0.222454	0.220377	0.21357	0.213181	0.218148	0.206513	0.216064	0.223246	0.220502	0.212996	0.213588	0.217544	0.212102	0.210965	0.214714	0.210469	0.214141	0.209012	0.213238	0.20685	0.2052	0.211313	0.203805	0.205223	0.205767	0.203754	0.209239	0.204239	0.202098	0.202493	0.204857	0.207114	0.20674	0.212561	0.206212	0.22014	0.207495	0.192064	0.20692	0.211459
323.15	6000	0.193596	0.183295	0.192135	0.192127	0.180534	0.190509	0.191011	0.192271	0.199495	0.197446	0.190762	0.190231	0.195358	0.183769	0.193468	0.200974	0.198307	0.190909	0.191341	0.195572	0.190109	0.189131	0.193033	0.188779	0.192476	0.187146	0.191685	0.185192	0.183606	0.190123	0.182275	0.183868	0.184601	0.18297	0.1884	0.183014	0.181117	0.181607	0.18378	0.186217	0.185876	0.192026	0.185427	0.199797	0.18665	0.171402	0.186497	0.19106
323.15	ΔκT（1 bar-6000 bar）	0.540783	0.557273	0.539113	0.510586	0.524856	0.507348	0.497201	0.483587	0.475134	0.47515	0.4733	0.476588	0.470478	0.472378	0.463515	0.451179	0.448803	0.448712	0.450301	0.441099	0.440623	0.436593	0.430921	0.429175	0.427514	0.431174	0.422807	0.423566	0.421896	0.413628	0.419971	0.411723	0.405976	0.402425	0.401456	0.407018	0.400854	0.399413	0.400773	0.396182	0.395514	0.391782	0.393224	0.38781	0.393391	0.395804	0.387265	0.386282
[truncated: 224 more columns]

## Sheet: Table S2 
Table S2 CO2 capacity of ionic liquids
	Ionic Liqiuds	[C2mpyr][eFAP]	[C2mpy]Br	[C2mpy][eFAP]	[C2mpyr][Tf2N]	[C2mpyr]Br	[C2mpy][Tf2N]	[THTDP][eFAP]	[C3mpyr][eFAP]	[C12mim][eFAP]	[C10mim][eFAP]	[C3mpy][eFAP]	[THTDP][Tf2N]	[C8mim][eFAP]	[THTDP]Br	[C6mim][eFAP]	[C12mim][Tf2N]	[C10mim][Tf2N]	[C3mpyr][Tf2N]	[C4mim][eFAP]	[C8mim][Tf2N]	[C3mim][eFAP]	[C3mpy][Tf2N]	[C6mim][Tf2N]	[C2mim][eFAP]	[C4mpy][eFAP]	[THTDP][tfo]	[C4mpyr][eFAP]	[THTDP][C1SO4]	[THTDP][BF4]	[C4mim][Tf2N]
T（K）	P（bar）	c(gCO2/gIL)	c(gCO2/gIL)	c(gCO2/gIL)	c(gCO2/gIL)	c(gCO2/gIL)	c(gCO2/gIL)	c(gCO2/gIL)	c(gCO2/gIL)	c(gCO2/gIL)	c(gCO2/gIL)	c(gCO2/gIL)	c(gCO2/gIL)	c(gCO2/gIL)	c(gCO2/gIL)	c(gCO2/gIL)	c(gCO2/gIL)	c(gCO2/gIL)	c(gCO2/gIL)	c(gCO2/gIL)	c(gCO2/gIL)	c(gCO2/gIL)	c(gCO2/gIL)	c(gCO2/gIL)	c(gCO2/gIL)	c(gCO2/gIL)	c(gCO2/gIL)	c(gCO2/gIL)	c(gCO2/gIL)	c(gCO2/gIL)	c(gCO2/gIL)
298.15	0	0	0	0	0	0	0	0	0	0	0	0	0	0	0	0	0	0	0	0	0	0	0	0	0	0	0	0	0	0	0
298.15	1	0.00278395	0.00108791	0.00232371	0.00369356	0.00144021	0.00287411	0.00314354	0.00287384	0.0033284	0.00320232	0.00235251	0.00344907	0.00305428	0.0030473	0.00292961	0.00416315	0.00404977	0.00384109	0.00278447	0.00391168	0.00270039	0.00295055	0.00381132	0.00261363	0.00218126	0.00351909	0.00281562	0.00276305	0.00341888	0.00369638
298.15	5	0.0142962	0.00539394	0.0118403	0.0189195	0.00716806	0.0146147	0.0162139	0.0148487	0.0174916	0.016758	0.0120829	0.0177888	0.0159189	0.0154703	0.0152163	0.0219941	0.0212794	0.0198267	0.0144138	0.020445	0.0139546	0.0151421	0.0198259	0.013483	0.0112552	0.018109	0.0146286	0.0140878	0.0174903	0.019133
298.15	10	0.0295338	0.0106632	0.0242277	0.0389298	0.0142382	0.0298155	0.0337337	0.0309121	0.0372347	0.0354735	0.0249755	0.0370045	0.0335187	0.0315215	0.0318944	0.047078	0.0452224	0.0411751	0.0300793	0.0431476	0.0290557	0.031248	0.0415825	0.0280109	0.0234073	0.0375576	0.0306714	0.028869	0.0359973	0.0398726
298.15	15	0.0456968	0.015789	0.0371395	0.0599529	0.0211831	0.0455498	0.052663	0.0481994	0.0594141	0.0562743	0.0386818	0.0577578	0.0528813	0.0481402	0.0500827	0.0754169	0.071912	0.0639676	0.0470172	0.0681267	0.0453114	0.0482866	0.0652421	0.0435803	0.0364876	0.0584349	0.0481707	0.0443575	0.0555572	0.0621524
298.15	20	0.0627526	0.0207517	0.050536	0.0818894	0.0279727	0.0617474	0.0731053	0.0666929	0.0841593	0.0792418	0.0531882	0.0801508	0.0740493	0.0652989	0.0697958	0.107052	0.101336	0.0880946	0.0652182	0.0953286	0.0627021	0.0662031	0.0907214	0.0601622	0.0505096	0.0808203	0.067132	0.0605555	0.0761922	0.0858654
298.15	25	0.080642	0.0255306	0.0643612	0.104623	0.0345746	0.0783244	0.0951498	0.0863419	0.111527	0.104399	0.068459	0.104276	0.0970179	0.0829516	0.0910077	0.141895	0.133388	0.113417	0.0846386	0.124631	0.081176	0.084916	0.117886	0.077698	0.0654627	0.104775	0.0875184	0.0774491	0.0979018	0.110868
298.15	30	0.0992782	0.0301042	0.0785385	0.12801	0.0409539	0.0951718	0.118865	0.107063	0.141489	0.131702	0.0844294	0.130194	0.121727	0.101028	0.113646	0.179749	0.167881	0.139765	0.105195	0.155851	0.100645	0.104313	0.146553	0.096096	0.0813051	0.130326	0.109244	0.0950013	0.120661	0.136979
298.15	35	0.118539	0.0344495	0.0929658	0.151874	0.0470724	0.112156	0.14428	0.128725	0.173925	0.161028	0.101003	0.157924	0.148051	0.119428	0.13758	0.220324	0.204551	0.166929	0.126754	0.188745	0.120976	0.124246	0.176494	0.115225	0.0979552	0.157461	0.13217	0.113141	0.144397	0.163983
298.15	40	0.138257	0.0385425	0.10751	0.175995	0.0528891	0.129114	0.171365	0.151147	0.208621	0.192176	0.118038	0.187412	0.175795	0.138008	0.162621	0.263252	0.243062	0.194659	0.149132	0.222999	0.141988	0.144519	0.207413	0.134904	0.115281	0.186087	0.156088	0.131757	0.168975	0.191608
298.15	45	0.158207	0.0423571	0.121998	0.200095	0.0583585	0.145842	0.199988	0.174071	0.245236	0.224827	0.135336	0.218494	0.20466	0.156573	0.188486	0.308053	0.282976	0.222628	0.172065	0.258216	0.16343	0.164885	0.238946	0.154896	0.133085	0.216006	0.180715	0.150673	0.194178	0.219523
298.15	50	0.178079	0.045864	0.136208	0.223814	0.0634296	0.16209	0.22986	0.197145	0.283258	0.258507	0.152624	0.250832	0.234215	0.174856	0.214779	0.354082	0.323697	0.250413	0.195193	0.293854	0.184958	0.185021	0.270601	0.174879	0.151081	0.246855	0.205655	0.169626	0.219662	0.247292
	Ionic Liqiuds	[C2mpyr][eFAP]	[C2mpy]Br	[C2mpy][eFAP]	[C2mpyr][Tf2N]	[C2mpyr]Br	[C2mpy][Tf2N]	[THTDP][eFAP]	[C3mpyr][eFAP]	[C12mim][eFAP]	[C10mim][eFAP]	[C3mpy][eFAP]	[THTDP][Tf2N]	[C8mim][eFAP]	[THTDP]Br	[C6mim][eFAP]	[C12mim][Tf2N]	[C10mim][Tf2N]	[C3mpyr][Tf2N]	[C4mim][eFAP]	[C8mim][Tf2N]	[C3mim][eFAP]	[C3mpy][Tf2N]	[C6mim][Tf2N]	[C2mim][eFAP]	[C4mpy][eFAP]	[THTDP][tfo]	[C4mpyr][eFAP]	[THTDP][C1SO4]	[THTDP][BF4]	[C4mim][Tf2N]
T（K）	P（bar）	c(gCO2/gIL)	c(gCO2/gIL)	c(gCO2/gIL)	c(gCO2/gIL)	c(gCO2/gIL)	c(gCO2/gIL)	c(gCO2/gIL)	c(gCO2/gIL)	c(gCO2/gIL)	c(gCO2/gIL)	c(gCO2/gIL)	c(gCO2/gIL)	c(gCO2/gIL)	c(gCO2/gIL)	c(gCO2/gIL)	c(gCO2/gIL)	c(gCO2/gIL)	c(gCO2/gIL)	c(gCO2/gIL)	c(gCO2/gIL)	c(gCO2/gIL)	c(gCO2/gIL)	c(gCO2/gIL)	c(gCO2/gIL)	c(gCO2/gIL)	c(gCO2/gIL)	c(gCO2/gIL)	c(gCO2/gIL)	c(gCO2/gIL)	c(gCO2/gIL)
303.15	0	0	0	0	0	0	0	0	0	0	0	0	0	0	0	0	0	0	0	0	0	0	0	0	0	0	0	0	0	0	0
303.15	1	0.00256336	0.00101971	0.00214531	0.00338368	0.00134318	0.00264376	0.00291879	0.00264731	0.0030769	0.0029582	0.00217524	0.00320225	0.0028196	0.00283589	0.0027029	0.00383795	0.00372911	0.00352002	0.00256748	0.00359772	0.0024892	0.00271751	0.00350125	0.00240847	0.00202431	0.00326937	0.00259847	0.00258233	0.00317937	0.00339095
303.15	5	0.0131138	0.00505462	0.0108974	0.0172707	0.00668143	0.013406	0.0149942	0.0136179	0.0160697	0.0153916	0.0111309	0.0164497	0.0146175	0.0143632	0.0139691	0.0201361	0.0194707	0.0180893	0.0132291	0.0186958	0.0128059	0.0138941	0.0181172	0.0123714	0.0104019	0.0167605	0.0134324	0.0131305	0.0162133	0.0174688
303.15	10	0.0269638	0.00999062	0.0222189	0.0353861	0.0132636	0.0272575	0.0310303	0.0281926	0.0339319	0.0323391	0.0228989	0.0340385	0.0305686	0.029178	0.029095	0.0427235	0.0410507	0.0373674	0.0274456	0.0391746	0.0265144	0.0285398	0.037754	0.0255634	0.0215167	0.0345884	0.0279831	0.0268124	0.033232	0.0361953
303.15	15	0.0415287	0.0147925	0.0339372	0.0542741	0.0197236	0.0415047	0.0481724	0.0437158	0.0536956	0.0509136	0.0352962	0.052829	0.0478933	0.0444245	0.0453958	0.0678501	0.0647721	0.0577593	0.0426494	0.0614255	0.0411171	0.043901	0.0588682	0.0395601	0.0333555	0.0535323	0.0436657	0.0410463	0.051069	0.0561123
303.15	20	0.0567693	0.0194442	0.046015	0.073846	0.026037	0.0560893	0.0664738	0.0601589	0.0754276	0.07115	0.0483008	0.0728779	0.0666017	0.0600718	0.0628636	0.0955162	0.0905995	0.0791665	0.0588174	0.0853856	0.0565846	0.059924	0.0813781	0.0543265	0.0459153	0.0736298	0.0604666	0.0558224	0.0697228	0.077123
303.15	25	0.0726294	0.0239289	0.0584022	0.0940023	0.0321773	0.0709371	0.0859762	0.0774681	0.099141	0.0930404	0.0618746	0.0942235	0.0866687	0.0760748	0.0814604	0.125632	0.11843	0.101468	0.0759014	0.110943	0.0728642	0.0765356	0.105164	0.0698061	0.0591747	0.0948991	0.0783408	0.0711178	0.0891791	0.0991036
303.15	30	0.0890324	0.0282292	0.071034	0.114622	0.0381165	0.0859601	0.106701	0.0955669	0.124788	0.116528	0.0759579	0.116881	0.108029	0.0923708	0.101114	0.158024	0.1481	0.124522	0.0938243	0.137939	0.0898768	0.0936411	0.130072	0.0859186	0.0730895	0.117338	0.0972089	0.0868904	0.109397	0.121904
303.15	35	0.105877	0.0323271	0.0838286	0.135562	0.0438248	0.101053	0.128639	0.114346	0.152253	0.141498	0.0904707	0.140831	0.130569	0.108875	0.121712	0.192452	0.179389	0.148155	0.112474	0.166171	0.107512	0.111121	0.155912	0.102557	0.0875882	0.140904	0.116953	0.103079	0.130304	0.145348
303.15	40	0.123033	0.0362039	0.0966839	0.156652	0.0492704	0.116092	0.151737	0.133659	0.181353	0.167781	0.105301	0.166004	0.154129	0.125477	0.143102	0.2286	0.212017	0.172171	0.131706	0.195387	0.125628	0.128825	0.182451	0.119579	0.102566	0.165506	0.137411	0.119589	0.151788	0.169223
303.15	45	0.140333	0.0398399	0.109473	0.177687	0.0544192	0.130927	0.175877	0.153316	0.21182	0.195132	0.120304	0.192259	0.178484	0.14203	0.165073	0.266096	0.245648	0.196327	0.151324	0.225283	0.14404	0.146572	0.209414	0.136813	0.117877	0.190984	0.158371	0.136287	0.173682	0.193281
303.15	50	0.157562	0.0432137	0.122041	0.198415	0.0592338	0.145383	0.200848	0.173071	0.243282	0.223213	0.13529	0.219353	0.203328	0.158348	0.187345	0.304458	0.279848	0.220324	0.171077	0.255473	0.162508	0.164137	0.236452	0.154033	0.133322	0.217082	0.179558	0.152989	0.195747	0.217216
	Ionic Liqiuds	[C2mpyr][eFAP]	[C2mpy]Br	[C2mpy][eFAP]	[C2mpyr][Tf2N]	[C2mpyr]Br	[C2mpy][Tf2N]	[THTDP][eFAP]	[C3mpyr][eFAP]	[C12mim][eFAP]	[C10mim][eFAP]	[C3mpy][eFAP]	[THTDP][Tf2N]	[C8mim][eFAP]	[THTDP]Br	[C6mim][eFAP]	[C12mim][Tf2N]	[C10mim][Tf2N]	[C3mpyr][Tf2N]	[C4mim][eFAP]	[C8mim][Tf2N]	[C3mim][eFAP]	[C3mpy][Tf2N]	[C6mim][Tf2N]	[C2mim][eFAP]	[C4mpy][eFAP]	[THTDP][tfo]	[C4mpyr][eFAP]	[THTDP][C1SO4]	[THTDP][BF4]	[C4mim][Tf2N]
T（K）	P（bar）	c(gCO2/gIL)	c(gCO2/gIL)	c(gCO2/gIL)	c(gCO2/gIL)	c(gCO2/gIL)	c(gCO2/gIL)	c(gCO2/gIL)	c(gCO2/gIL)	c(gCO2/gIL)	c(gCO2/gIL)	c(gCO2/gIL)	c(gCO2/gIL)	c(gCO2/gIL)	c(gCO2/gIL)	c(gCO2/gIL)	c(gCO2/gIL)	c(gCO2/gIL)	c(gCO2/gIL)	c(gCO2/gIL)	c(gCO2/gIL)	c(gCO2/gIL)	c(gCO2/gIL)	c(gCO2/gIL)	c(gCO2/gIL)	c(gCO2/gIL)	c(gCO2/gIL)	c(gCO2/gIL)	c(gCO2/gIL)	c(gCO2/gIL)	c(gCO2/gIL)
308.15	0	0	0	0	0	0	0	0	0	0	0	0	0	0	0	0	0	0	0	0	0	0	0	0	0	0	0	0	0	0	0
308.15	1	0.00236828	0.000958649	0.0019862	0.00311094	0.00125664	0.00244034	0.00271818	0.00244662	0.00285301	0.0027411	0.00201762	0.00298186	0.00261109	0.00264685	0.00250162	0.00354928	0.00344489	0.00323707	0.00237497	0.00331983	0.00230189	0.00251114	0.00322719	0.00222657	0.00188409	0.00304617	0.00240557	0.0024199	0.00296522	0.0031214
308.15	5	0.0120756	0.00475121	0.0100677	0.0158306	0.00624816	0.0123449	0.0139138	0.0125381	0.0148214	0.0141918	0.0102915	0.0152647	0.0134749	0.013379	0.012874	0.0185116	0.0178896	0.0165726	0.0121888	0.0171669	0.0117973	0.0127981	0.0166241	0.0113952	0.00964697	0.0155657	0.0123817	0.0122756	0.0150798	0.016015
308.15	10	0.0247324	0.00939012	0.0204641	0.0323183	0.0123978	0.0250277	0.0286674	0.025835	0.0310818	0.0296307	0.0210874	0.0314451	0.028016	0.0271096	0.0266703	0.0389846	0.037463	0.0340798	0.0251621	0.0357528	0.0243099	0.0261855	0.0344528	0.0234391	0.0198641	0.0319875	0.0256542	0.0249917	0.0308009	0.0330213
308.15	15	0.0379438	0.0139038	0.0311627	0.0493973	0.0184298	0.0380065	0.0442952	0.0398735	0.0488429	0.0463523	0.0323735	0.0485744	0.0436384	0.0411695	0.0413895	0.0614596	0.058723	0.0524523	0.0389082	0.0557312	0.037521	0.0401253	0.0534387	0.0361098	0.0306512	0.0492892	0.0398147	0.0381411	0.0471612	0.0509547
308.15	20	0.0516716	0.0182791	0.0421287	0.0669941	0.0243238	0.0512283	0.0608235	0.0546208	0.0681342	0.0643653	0.0441251	0.0666808	0.0603344	0.0555275	0.0570122	0.0859146	0.0816235	0.0716039	0.0533985	0.0770383	0.0513979	0.0545677	0.0735057	0.0493713	0.0419962	0.0674838	0.0548403	0.0517082	0.0641516	0.0697302
308.15	25	0.0658647	0.0225021	0.0533185	0.0850209	0.0300583	0.0646316	0.0782668	0.0700253	0.0889459	0.0836462	0.056304	0.0857741	0.0780702	0.0701418	0.0734969	0.112264	0.10607	0.0914317	0.0685855	0.0995744	0.0658908	0.0694488	0.0945505	0.0631719	0.0538738	0.0865675	0.0706851	0.0656653	0.0817455	0.0892428
308.15	30	0.0804572	0.0265589	0.0646779	0.103378	0.0356107	0.0781443	0.0966225	0.0860201	0.111224	0.104136	0.0688604	0.105846	0.0967814	0.0849577	0.0907762	0.140362	0.131925	0.111817	0.0844014	0.123206	0.0809313	0.0846894	0.116444	0.0774432	0.0662419	0.106522	0.0872786	0.079975	0.0999	0.109369
308.15	35	0.095366	0.030435	0.076141	0.12195	0.0409574	0.0916831	0.115865	0.102514	0.134866	0.125735	0.0817255	0.126863	0.116375	0.0999049	0.108759	0.170009	0.159006	0.13262	0.100753	0.147769	0.0964283	0.100193	0.139033	0.0920962	0.0790394	0.127297	0.104523	0.0945802	0.11855	0.129966
308.15	40	0.110488	0.0341159	0.0876284	0.140605	0.0460733	0.105151	0.135938	0.119391	0.159722	0.148306	0.0948123	0.148754	0.136718	0.114895	0.12732	0.200956	0.18709	0.153686	0.117526	0.173061	0.112271	0.115843	0.162132	0.107024	0.0921824	0.148811	0.122291	0.109404	0.1376	0.150867
308.15	45	0.125698	0.0375861	0.0990452	0.159187	0.0509322	0.118439	0.15674	0.136509	0.185585	0.171659	0.108011	0.171404	0.15764	0.129818	0.1463	0.232907	0.215916	0.17483	0.134574	0.198849	0.12832	0.131505	0.185532	0.122094	0.105561	0.170934	0.140424	0.124344	0.156924	0.171885
308.15	50	0.140841	0.0408299	0.110279	0.177513	0.0555064	0.131416	0.178116	0.153688	0.21218	0.195548	0.121186	0.194634	0.17892	0.144537	0.165499	0.265504	0.245164	0.195836	0.151715	0.224851	0.144404	0.147014	0.208978	0.137146	0.119034	0.193482	0.158722	0.139266	0.176346	0.192795
	Ionic Liqiuds	[C2mpyr][eFAP]	[C2mpy]Br	[C2mpy][eFAP]	[C2mpyr][Tf2N]	[C2mpyr]Br	[C2mpy][Tf2N]	[THTDP][eFAP]	[C3mpyr][eFAP]	[C12mim][eFAP]	[C10mim][eFAP]	[C3mpy][eFAP]	[THTDP][Tf2N]	[C8mim][eFAP]	[THTDP]Br	[C6mim][eFAP]	[C12mim][Tf2N]	[C10mim][Tf2N]	[C3mpyr][Tf2N]	[C4mim][eFAP]	[C8mim][Tf2N]	[C3mim][eFAP]	[C3mpy][Tf2N]	[C6mim][Tf2N]	[C2mim][eFAP]	[C4mpy][eFAP]	[THTDP][tfo]	[C4mpyr][eFAP]	[THTDP][C1SO4]	[THTDP][BF4]	[C4mim][Tf2N]
T（K）	P（bar）	c(gCO2/gIL)	c(gCO2/gIL)	c(gCO2/gIL)	c(gCO2/gIL)	c(gCO2/gIL)	c(gCO2/gIL)	c(gCO2/gIL)	c(gCO2/gIL)	c(gCO2/gIL)	c(gCO2/gIL)	c(gCO2/gIL)	c(gCO2/gIL)	c(gCO2/gIL)	c(gCO2/gIL)	c(gCO2/gIL)	c(gCO2/gIL)	c(gCO2/gIL)	c(gCO2/gIL)	c(gCO2/gIL)	c(gCO2/gIL)	c(gCO2/gIL)	c(gCO2/gIL)	c(gCO2/gIL)	c(gCO2/gIL)	c(gCO2/gIL)	c(gCO2/gIL)	c(gCO2/gIL)	c(gCO2/gIL)	c(gCO2/gIL)	c(gCO2/gIL)
313.15	0	0	0	0	0	0	0	0	0	0	0	0	0	0	0	0	0	0	0	0	0	0	0	0	0	0	0	0	0	0	0
313.15	1	0.00219429	0.000903807	0.00184523	0.00286992	0.00117916	0.00226003	0.00253735	0.00226816	0.00265298	0.00254733	0.00187697	0.00278446	0.00242513	0.00247724	0.00232226	0.00329206	0.00319199	0.00298669	0.00220353	0.0030729	0.00213515	0.00232767	0.00298398	0.0020647	0.0017584	0.00284603	0.00223356	0.00227348	0.00277317	0.00288255
313.15	5	0.0111607	0.00447895	0.00933342	0.0145661	0.00586093	0.0114081	0.0129538	0.0115859	0.0137193	0.0131328	0.00954788	0.0142101	0.0124663	0.0125002	0.0119074	0.017083	0.0164994	0.0152415	0.0112707	0.015823	0.010907	0.0118308	0.0153122	0.0105337	0.00897585	0.0145022	0.0114539	0.0115093	0.0140692	0.0147383
313.15	10	0.0227817	0.00885189	0.0189223	0.0296455	0.0116255	0.0230741	0.0265881	0.0237772	0.0286028	0.0272724	0.019497	0.0291615	0.0257911	0.0252745	0.0245551	0.0357476	0.0343531	0.0312217	0.0231685	0.0327832	0.0223845	0.0241256	0.0315854	0.0215829	0.0184105	0.0296952	0.023622	0.0233716	0.0286498	0.0302623
313.15	15	0.0348361	0.0131081	0.0287416	0.0451797	0.0172775	0.0349594	0.04092	0.0365528	0.0446825	0.0424331	0.0298307	0.0448706	0.0399748	0.0383001	0.0379339	0.0560057	0.0535471	0.0478785	0.035676	0.0508469	0.0344115	0.0368491	0.048772	0.0331239	0.028297	0.0455874	0.0364928	0.0355758	0.0437363	0.0465132
313.15	20	0.0472882	0.0172364	0.0387602	0.0611065	0.0228003	0.0470189	0.055959	0.0498784	0.0619658	0.0586083	0.0405237	0.0613451	0.0550003	0.0515473	0.0520192	0.0778241	0.074032	0.0651372	0.0487632	0.0699533	0.0469556	0.0499566	0.0668034	0.045122	0.0386194	0.0621761	0.0500393	0.0481023	0.0593101	0.0634173
313.15	25	0.0600925	0.0212257	0.0489404	0.0773514	0.0281759	0.0592011	0.0717047	0.0637098	0.0804312	0.0757683	0.0515407	0.0785811	0.0708316	0.0649783	0.0667705	0.101124	0.095724	0.0829113	0.0623861	0.0900156	0.0599717	0.063393	0.0855914	0.0575314	0.0493517	0.079451	0.0642181	0.0609266	0.0753427	0.0808863
313.15	30	0.0731931	0.0250644	0.0592369	0.0938319	0.0333862	0.0714469	0.088143	0.0779867	0.100026	0.0938559	0.062839	0.0965594	0.0874097	0.0785459	0.0821277	0.125784	0.118507	0.101101	0.0764846	0.110923	0.0734014	0.0770922	0.105029	0.0702942	0.0604555	0.0973824	0.078968	0.0740112	0.0917925	0.0988187
313.15	35	0.0865219	0.028741	0.0695964	0.110455	0.0384121	0.0836895	0.105242	0.0926343	0.120661	0.11279	0.0743617	0.115241	0.104656	0.0921919	0.0980151	0.151644	0.142234	0.119597	0.0909856	0.132541	0.0871696	0.0909767	0.124992	0.0833377	0.0718793	0.115922	0.0942089	0.0873074	0.108602	0.117099
313.15	40	0.0999974	0.0322439	0.0799564	0.127116	0.0432337	0.0958536	0.122949	0.107561	0.142216	0.132455	0.0860395	0.134562	0.122466	0.105845	0.114333	0.178502	0.166726	0.138273	0.105796	0.154709	0.10119	0.104954	0.145333	0.0965784	0.0835559	0.134998	0.109839	0.100752	0.125693	0.135596
313.15	45	0.113523	0.0355609	0.0902443	0.143696	0.0478306	0.107854	0.141181	0.122657	0.16453	0.152707	0.0977885	0.154428	0.140705	0.119421	0.130959	0.206131	0.191782	0.156988	0.120803	0.177249	0.115355	0.118922	0.165892	0.109914	0.095401	0.154508	0.125738	0.114265	0.142965	0.154166
313.15	50	0.126984	0.0386801	0.100376	0.16006	0.0521816	0.119597	0.159818	0.137791	0.187399	0.173362	0.109508	0.174705	0.159211	0.132817	0.147745	0.234258	0.217159	0.17558	0.135873	0.199947	0.129537	0.132759	0.186478	0.123227	0.10731	0.174313	0.141758	0.127746	0.160289	0.172641
	Ionic Liqiuds	[C2mpyr][eFAP]	[C2mpy]Br	[C2mpy][eFAP]	[C2mpyr][Tf2N]	[C2mpyr]Br	[C2mpy][Tf2N]	[THTDP][eFAP]	[C3mpyr][eFAP]	[C12mim][eFAP]	[C10mim][eFAP]	[C3mpy][eFAP]	[THTDP][Tf2N]	[C8mim][eFAP]	[THTDP]Br	[C6mim][eFAP]	[C12mim][Tf2N]	[C10mim][Tf2N]	[C3mpyr][Tf2N]	[C4mim][eFAP]	[C8mim][Tf2N]	[C3mim][eFAP]	[C3mpy][Tf2N]	[C6mim][Tf2N]	[C2mim][eFAP]	[C4mpy][eFAP]	[THTDP][tfo]	[C4mpyr][eFAP]	[THTDP][C1SO4]	[THTDP][BF4]	[C4mim][Tf2N]
T（K）	P（bar）	c(gCO2/gIL)	c(gCO2/gIL)	c(gCO2/gIL)	c(gCO2/gIL)	c(gCO2/gIL)	c(gCO2/gIL)	c(gCO2/gIL)	c(gCO2/gIL)	c(gCO2/gIL)	c(gCO2/gIL)	c(gCO2/gIL)	c(gCO2/gIL)	c(gCO2/gIL)	c(gCO2/gIL)	c(gCO2/gIL)	c(gCO2/gIL)	c(gCO2/gIL)	c(gCO2/gIL)	c(gCO2/gIL)	c(gCO2/gIL)	c(gCO2/gIL)	c(gCO2/gIL)	c(gCO2/gIL)	c(gCO2/gIL)	c(gCO2/gIL)	c(gCO2/gIL)	c(gCO2/gIL)	c(gCO2/gIL)	c(gCO2/gIL)	c(gCO2/gIL)
318.15	0	0	0	0	0	0	0	0	0	0	0	0	0	0	0	0	0	0	0	0	0	0	0	0	0	0	0	0	0	0	0
318.15	1	0.00203968	0.000854398	0.00171931	0.00265612	0.00110956	0.00209858	0.00237547	0.00210889	0.00247366	0.00237378	0.00175104	0.002606	0.00225873	0.00232458	0.00216186	0.00306206	0.00296615	0.00276428	0.00205033	0.00285268	0.00198619	0.00216398	0.00276736	0.00192013	0.00164536	0.00266603	0.00207965	0.00214115	0.00259921	0.0026701
318.15	5	0.0103501	0.00423382	0.00868085	0.0134506	0.00551359	0.0105785	0.0120968	0.0107422	0.0127416	0.0121934	0.00888622	0.0132691	0.0115717	0.0117127	0.0110501	0.0158201	0.0152707	0.0140675	0.0104564	0.0146357	0.0101176	0.0109731	0.0141536	0.00976973	0.00837667	0.0135518	0.0106307	0.0108198	0.0131632	0.0136115
318.15	10	0.0210665	0.00836775	0.0175604	0.0273018	0.0109338	0.0213527	0.0247481	0.0219702	0.0264316	0.0252051	0.0180931	0.0271417	0.0238391	0.0236389	0.0226981	0.0329244	0.0316381	0.0287216	0.0214171	0.0301886	0.0206924	0.0223128	0.0290785	0.0199512	0.0171244	0.0276638	0.0218375	0.0219222	0.0267391	0.0278488
318.15	15	0.0321233	0.0123928	0.0266157	0.0415064	0.0162471	0.0322886	0.0379605	0.0336606	0.0410835	0.0390364	0.027603	0.0416228	0.0367941	0.0357565	0.0349295	0.051308	0.0490792	0.0439076	0.0328621	0.0466225	0.0317025	0.0339867	0.0447292	0.0305207	0.0262327	0.0423338	0.0336043	0.0332961	0.0407148	0.0426594
318.15	20	0.0434881	0.0162997	0.0358192	0.0560082	0.0214394	0.0433478	0.0517335	0.0457831	0.056692	0.053673	0.0373911	0.0567101	0.0504157	0.0480381	0.0477184	0.0709332	0.0675455	0.0595613	0.0447622	0.0638816	0.0431171	0.045955	0.0610451	0.0414464	0.0356844	0.0575555	0.0459036	0.0449217	0.0550703	0.0579798
318.15	25	0.0551213	0.0200792	0.0451387	0.0707455	0.0264961	0.054487	0.0660587	0.0582965	0.0732306	0.0690829	0.0474283	0.0723916	0.0646682	0.0604503	0.0610259	0.0917295	0.0869635	0.0756102	0.0570778	0.0818911	0.0548965	0.0581707	0.0779513	0.0526882	0.0454542	0.0733094	0.0586955	0.0567737	0.0697772	0.0737361
318.15	30	0.0669754	0.0237219	0.0545362	0.0856502	0.031402	0.0656577	0.0809169	0.0711497	0.0906488	0.0852142	0.0576757	0.0886435	0.0794992	0.0729525	0.0748024	0.113595	0.107236	0.0919711	0.0697573	0.100559	0.0669896	0.0705789	0.0953594	0.0641972	0.0555084	0.0895652	0.0719277	0.068819	0.0847969	0.0898448
318.15	35	0.0789946	0.0272183	0.0639683	0.100647	0.0361418	0.076806	0.096276	0.0842813	0.108874	0.101999	0.0680868	0.105428	0.0948439	0.0854961	0.0889828	0.1364	0.128244	0.108556	0.0827411	0.119776	0.0793382	0.0831151	0.113168	0.0759139	0.0658034	0.106278	0.0855343	0.0810159	0.100079	0.106212
318.15	40	0.0911139	0.0305591	0.0733854	0.115652	0.0406997	0.0878722	0.112088	0.0976179	0.127807	0.119343	0.0786062	0.122688	0.110617	0.0980241	0.103488	0.159985	0.149845	0.125265	0.0959543	0.139414	0.0918708	0.0957095	0.131261	0.0877725	0.0762852	0.123387	0.0994338	0.0933123	0.11556	0.122734
318.15	45	0.103258	0.0337349	0.0827309	0.130572	0.0450594	0.0987907	0.128284	0.111074	0.147323	0.137135	0.0891685	0.140347	0.126714	0.110469	0.118222	0.184172	0.171881	0.141987	0.10931	0.159334	0.104504	0.10828	0.149512	0.0996937	0.0868879	0.140808	0.113534	0.105645	0.13116	0.139299
318.15	50	0.11534	0.036736	0.0919414	0.145306	0.0492044	0.109489	0.144774	0.124549	0.167267	0.155236	0.099698	0.158301	0.143013	0.122754	0.133073	0.208752	0.194167	0.158599	0.122706	0.179373	0.117144	0.120735	0.167777	0.111588	0.0975321	0.158438	0.127722	0.117936	0.146781	0.155779
	Ionic Liqiuds	[C2mpyr][eFAP]	[C2mpy]Br	[C2mpy][eFAP]	[C2mpyr][Tf2N]	[C2mpyr]Br	[C2mpy][Tf2N]	[THTDP][eFAP]	[C3mpyr][eFAP]	[C12mim][eFAP]	[C10mim][eFAP]	[C3mpy][eFAP]	[THTDP][Tf2N]	[C8mim][eFAP]	[THTDP]Br	[C6mim][eFAP]	[C12mim][Tf2N]	[C10mim][Tf2N]	[C3mpyr][Tf2N]	[C4mim][eFAP]	[C8mim][Tf2N]	[C3mim][eFAP]	[C3mpy][Tf2N]	[C6mim][Tf2N]	[C2mim][eFAP]	[C4mpy][eFAP]	[THTDP][tfo]	[C4mpyr][eFAP]	[THTDP][C1SO4]	[THTDP][BF4]	[C4mim][Tf2N]
T（K）	P（bar）	c(gCO2/gIL)	c(gCO2/gIL)	c(gCO2/gIL)	c(gCO2/gIL)	c(gCO2/gIL)	c(gCO2/gIL)	c(gCO2/gIL)	c(gCO2/gIL)	c(gCO2/gIL)	c(gCO2/gIL)	c(gCO2/gIL)	c(gCO2/gIL)	c(gCO2/gIL)	c(gCO2/gIL)	c(gCO2/gIL)	c(gCO2/gIL)	c(gCO2/gIL)	c(gCO2/gIL)	c(gCO2/gIL)	c(gCO2/gIL)	c(gCO2/gIL)	c(gCO2/gIL)	c(gCO2/gIL)	c(gCO2/gIL)	c(gCO2/gIL)	c(gCO2/gIL)	c(gCO2/gIL)	c(gCO2/gIL)	c(gCO2/gIL)	c(gCO2/gIL)
323.15	0	0	0	0	0	0	0	0	0	0	0	0	0	0	0	0	0	0	0	0	0	0	0	0	0	0	0	0	0	0	0
323.15	1	0.00190138	0.000809756	0.00160647	0.0024658	0.00104686	0.00195498	0.00222949	0.0019663	0.00231239	0.00221784	0.00163794	0.0024457	0.00210933	0.00218677	0.00201796	0.0028557	0.00276379	0.002566	0.00191297	0.0026556	0.00185266	0.00201743	0.00257373	0.00179058	0.0015434	0.0025037	0.00194148	0.00202036	0.00244285	0.00248046
323.15	5	0.00962887	0.00401244	0.00809852	0.012461	0.00520099	0.00984043	0.0113285	0.0099915	0.0118703	0.0113564	0.00829508	0.0124256	0.0107747	0.0110045	0.0102865	0.0146981	0.0141797	0.0130273	0.00973126	0.0135818	0.00941452	0.0102094	0.0131257	0.00908936	0.00783959	0.0126981	0.00989717	0.0101962	0.0123501	0.0126123
323.15	10	0.0195503	0.00793084	0.0163515	0.0252379	0.0103122	0.0198284	0.0231116	0.0203745	0.0245181	0.023382	0.0168472	0.0253451	0.0221165	0.0221748	0.0210585	0.0304459	0.029253	0.0265223	0.0198699	0.0279077	0.0191972	0.0207092	0.0268736	0.0185091	0.0159806	0.0258531	0.0202615	0.0206215	0.025033	0.0257254
323.15	15	0.0297404	0.0117477	0.0247383	0.0382876	0.0153221	0.0299345	0.0353488	0.0311259	0.0379455	0.0360704	0.0256385	0.0387567	0.0340127	0.0334903	0.0322992	0.0472287	0.0451927	0.0404374	0.0303956	0.0429417	0.0293266	0.0314702	0.0412019	0.0282364	0.0244111	0.0394587	0.031075	0.0312618	0.0380338	0.0392928
323.15	20	0.04017	0.0154552	0.0332348	0.051563	0.0202189	0.0401258	0.0480343	0.0422184	0.0521403	0.0494036	0.0346482	0.0526522	0.046441	0.0449263	0.0439831	0.065008	0.0619532	0.0547176	0.041281	0.0586336	0.0397745	0.0424575	0.0560574	0.0382428	0.0331137	0.0535017	0.0423112	0.0420985	0.0513322	0.0532603
323.15	25	0.0508049	0.0190457	0.0418132	0.0650123	0.0249905	0.0503661	0.0611557	0.0536153	0.0670747	0.0633493	0.0438485	0.067016	0.0593669	0.0564532	0.0560747	0.0837214	0.0794706	0.0693008	0.0524903	0.0749195	0.0505051	0.0536311	0.0713766	0.0484935	0.0420653	0.0679619	0.0539345	0.0531082	0.064901	0.0675658
323.15	30	0.0616051	0.0225114	0.0504421	0.0785789	0.0296244	0.0606152	0.0746921	0.0652736	0.0827025	0.077864	0.053207	0.0818233	0.0727478	0.0680363	0.0685319	0.103284	0.0976638	0.0841214	0.063982	0.0917227	0.0614777	0.0649442	0.0870865	0.0589462	0.0512361	0.0828096	0.0659002	0.0642616	0.0787057	0.0821403
323.15	35	0.0725246	0.0258446	0.0590858	0.0922015	0.034108	0.0708294	0.0886131	0.0771421	0.0989634	0.0928878	0.0626849	0.0970384	0.0865266	0.0796352	0.0813003	0.12359	0.116434	0.0991052	0.0757046	0.108953	0.0726424	0.0763468	0.103103	0.0695551	0.0605897	0.0980048	0.078153	0.0755229	0.092703	0.0969083
323.15	40	0.0835109	0.0290376	0.0677042	0.105813	0.0384285	0.0809611	0.102876	0.089162	0.115776	0.108347	0.0722376	0.112613	0.100635	0.0912032	0.0943157	0.144512	0.135672	0.114172	0.0875985	0.126511	0.0839422	0.0877805	0.119337	0.0802649	0.0700821	0.113495	0.09063	0.0868491	0.10684	0.111785
323.15	45	0.0945047	0.0320829	0.076253	0.11934	0.0425729	0.0909583	0.117426	0.101266	0.133042	0.124151	0.0818136	0.128483	0.114991	0.102687	0.107503	0.165911	0.155249	0.129235	0.0995954	0.144284	0.095312	0.0991816	0.135685	0.0910141	0.0796603	0.129214	0.103256	0.0981891	0.121053	0.126684
323.15	50	0.105439	0.0349731	0.084683	0.132704	0.0465283	0.100765	0.132191	0.113376	0.150644	0.140194	0.0913544	0.14457	0.129501	0.114026	0.120777	0.187625	0.175024	0.144199	0.111617	0.162147	0.106679	0.11048	0.152037	0.101734	0.0892655	0.145079	0.115947	0.109483	0.135265	0.141506

## Sheet: Table S3
Table S3 desorption enthalpy of absorbents
Absorbents	[C12mim][Tf2N]	[C10mim][Tf2N]	[C8mim][Tf2N]	[C12mim][eFAP]	[C6mim][Tf2N]	[C10mim][eFAP]	[THTDP][Tf2N]	H2O	30 wt%
-ΔH (kJ·mol-1)	11.73	11.88	12.05	11.34	12.22	11.44	10.72	17.34	84
